# Supplementary material for: Emotional Influences on Eating Behavior and Hunger Awareness Among Generation Z University Students in Greece
Source: Nutrients. 2026 May 8;18(10):1500. doi: 10.3390/nu18101500 (PMC13209663; doi:10.3390/nu18101500)
Supplement: Supplementary file 1 [file nutrients-18-01500-s001.zip]

Archive with 1 entries (1 files):
- nutrients-4295735-supplementary.pdf
